# Supplementary material for: Age, sex, endurance capacity, and chronic heart failure affect central and peripheral factors of oxygen uptake measured by non-invasive and continuous technologies: support of pioneer work using invasive or non-continuous measures
Source: Front Sports Act Living. 2023 Sep 5;5:1218948. doi: 10.3389/fspor.2023.1218948 (PMC10507902; doi:10.3389/fspor.2023.1218948)
Supplement: Supplementary file 1 [file Table1.xlsx]

## Sheet: Anthropometric charcteristics
	Age (y)	Height (cm)	Body mass (kg)	BMI (kg/m2)	Fat mass (%)	Fat-free mass (kg)	Skinfold thickness vastus lateralis (mm)
Male children
1	11	155	49.1	20.4	19.8	39.4	17
2	11	157.5	42	16.8	14.3	36	11
3	12	152.5	38.5	16.4	18.7	31.3	9
4	12	158	40.7	16.3	18.7	33.1	9
5	11	152	40.3	17.4	18.4	32.9	13
6	10	147.5	35	16	20.6	27.8	16
7	10	150	44.8	19.9	26.8	32.8	21
8	10	148.5	45.6	20.5	21.9	35.6	20
9	11	147.5	41.9	19.1	17.7	34.5	18
10	10	140	35.7	18.2	21	28.2	20
11	11	163.5	53.3	19.8	28	38.4	25
12	11	154	39.5	16.7	16.2	33.1	10
13	11	151	36.1	15.8	13.3	31.3	14
14	11	151	50.9	22.3	33.2	34	28
15	10	150	39.8	17.7	18.1	32.6	15
Male recreationally active adults
1	26	187	81.9	23.4	16.2	68.6	13
2	22	171	71	24.3	12.5	62.1	6
3	25	186	83	24	16.3	69.5	15
4	27	178	81.3	25.7	16.9	67.6	7
5	26	177	83.7	26.7	14.8	71.3	10
6	27	186	74.8	21.6	12.4	65.5	9
7	22	181	78.2	23.9	13.9	67.3	6
8	23	183	73.8	22	11.4	65.4	5
9	21	277	60	19.2	5.5	56.7	5
10	21	182	76.3	23	9.4	69.1	5
11	23	187	72.8	20.8	11.5	64.4	4
12	20	180	72.6	22.4	14.2	62.3	8
13	27	171	72.6	24.8	12.5	63.5	7
14	26	179	81.9	25.6	14.7	69.9	6
15	26	171	76	26	18.7	61.8	13
Female recreationally active adults
1	20	175	76.5	25	28.8	54.5	19
2	23	167.1	56.6	20.3	23.3	43.4	16
3	23	175	70.9	23.2	23.4	54.3	27
4	23	164	52.7	19.6	19	42.7	16
5	23	168	61.1	21.6	22.9	47.1	13
6	23	172.5	61.1	20.4	19.6	49.1	14
7	25	167	56.3	20.2	16.7	46.9	15
8	20	175	67.6	22.1	23.8	51.5	21
9	24	158	51.8	20.7	20.1	41.4	18
10	25	174	70.5	23	20.7	55.9	21
11	20	173	63.7	21.3	15.4	53.9	17
12	28	164	65.9	24.5	29.7	46.3	27
13	24	167	55.4	19.9	23.1	42.6	12
14	26	160	60.9	23.8	27.3	44.3	23
Male highly trained endurance athletes
1	22	173	61.6	20.6	10.1	55.4	3
2	20	185	74	21.6	9.9	66.7	4
3	24	179	75.2	23.5	11.6	66.5	4
4	25	168	65.6	23.2	11.1	58.3	3
5	25	184	80.1	23.7	11.1	71.2	3
6	21	182	70.9	21.4	9.3	64.3	4
7	30	195	86.8	22.8	10.8	77.4	4
8	23	179	62	19.4	10.2	55.7	5
9	23	187	74.3	21.2	10.8	66.3	4
10	19	189	69.7	19.5	8.5	63.8	4
11	25	193	83.3	22.4	3.8	80.2	4
12	29	186	80.3	23.2	13.7	69.3	5
Male elders
1	55	189.5	101.8	28.5	27.2	74.1	6
2	62	184.5	77.7	22.7	20.1	62.1	5
3	63	173.5	88.2	29.1	27.2	64.2	10
4	52	182.5	94.7	28.3	24.1	71.9	6
5	60	185.5	81.8	23.6	18.3	66.8	5
6	67	187	104.7	29.9	26.6	76.8	5
7	68	163.7	76.4	28.4	27.9	55.1	4
8	63	169.5	79.2	27.4	26.6	58.1	4
9	53	190	104.1	28.8	27.7	75.3	8
10	50	179.9	98.5	30.4	25.3	73.6	6
Male chronic heart failure patients
1	55	187.5	108.2	30.6	29.9	75.9	7
2	68	179.4	102.4	32	32.5	69.1	10
3	50	180.3	95.5	29.5	26.6	70.1	15
4	65	176.3	89.2	28.8	28.8	63.5	8
5	57	190	88.3	24.5	23.7	67.4	8
6	69	176	74.9	24.2	29.9	53.5	5
7	70	166.5	86.2	30.9	31.1	59.4	19
8	61	187	73	20.9	22.5	56.6	5
9	57	176	85.3	27.5	24.9	64.1	8
10	64	165	75.4	27.7	25.7	56	8

## Sheet: Maximum load
	Pmax (W)	VO2rest (l/min)	VO2max (l/min)	VO2max (ml/kg/min)	HRmax (1/min)	RERmax (VCO2/VO2)	Lactatemax (mmol/l)	RPEmax (6-20)
Male children
1	136.667	0.3	1.8	36.6599	180	1.11	4.65	20
2	160	0.46	2.08	49.5238	192	1.16	5.44	20
3	151.667	0.22	1.82	47.2727	187	1.17	9.26	20
4	153.333	0.56	1.86	45.7002	196	1.26	5.46	20
5	126.667	0.37	1.71	42.4318	173	1.18	5.02	20
6	116.667	0.2	1.29	36.8571	183	1.2	6.35	20
7	130	0.18	1.61	35.9375	173	1.1	4.78	19
8	140	0.34	1.76	38.5965	207	1.12	4.26	20
9	158.333	0.22	1.73	41.2888	187	1.16	7.07	20
10	121.667	0.36	1.38	38.6555	196	1.16	5.21	20
11	180	0.41	2.06	38.6492	196	1.16	6.83	20
12	135	0.51	1.73	43.7975	178	1.1	3.8	20
13	148.333	0.4	1.77	49.0305	184	1.25	7.88	14
14	121.667	0.59	1.64	32.22	189	1.2	4.73	20
15	120	0.52	1.6	40.201	191	1.17	6.32	20
Male recreationally active adults
1	320	0.56	3.67	44.8107	192	1.34	12.22	20
2	306.667	0.71	3.49	49.1549	189	1.3	15.45	20
3	296.667	0.48	3.33	40.1205	182	1.3	11.75	20
4	296.667	1.33	3.33	40.9594	172	1.25	8.14	19
5	326.667	1.24	4.4	52.5687	189	1.06	10.21	20
6	350	0.69	3.8	50.8021	186	1.31	13.24	20
7	360	0.29	4.38	56.0102	198	1.21	11.25	20
8	360	0.82	4.15	56.2331	200	1.28	11.16	20
9	296.667	0.79	3.17	52.8333	186	1.36	14.31	20
10	333.333	0.79	3.98	52.1625	186	1.19	11.32	20
11	296.667	0.78	3.4	46.7033	184	1.32	11.27	20
12	316.667	0.91	4.07	56.0606	190	1.19	9.83	20
13	310	0.86	3.85	53.0303	178	1.18	11.14	20
14	336.667	0.48	3.84	46.8864	180	1.23	13.45	20
15	280	0.74	3	39.4737	184	1.31	9.46	20
Female recreationally active adults
1	252.5	0.42	2.68	35.0327	195	1.19	12.21	20
2	192.5	0.49	1.98	34.9823	191	1.34	10.61	20
3	210	0.55	2.61	36.8124	172	1.11	10.83	19
4	197.5	0.27	2.21	41.9355	186	1.24	10.19	20
5	220	0.58	2.58	42.2259	178	1.25	10	20
6	232.5	0.63	2.68	43.8625	187	1.21	8.65	20
7	180	0.4	2.17	38.5435	177	1.15	7.85	20
8	220	0.52	2.51	37.1302	200	1.24	12.71	20
9	192.5	0.47	2.46	47.4903	186	1.1	10.65	20
10	252.5	0.57	3.05	43.2624	177	1.17	11.29	20
11	210	0.85	2.61	40.9733	175	1.23	8.06	20
12	202.5	0.48	2.38	36.1153	186	1.17	12.36	20
13	170	0.31	2.01	36.2816	178	1.36	11.54	19
14	207.5	0.26	2.22	36.4532	189	1.25	8.05	19
Male highly trained endurance athletes
1	390	0.92	3.49	56.6558	184	1.38	9.21	20
2	445	1.02	4.35	58.7838	194	1.35	11.55	20
3	450	0.99	4.24	56.383	177	1.26	9.92	20
4	430	0.78	4.14	63.1098	189	1.37	12.9	20
5	480	0.94	4.63	57.8027	193	1.28	14.37	20
6	445	1.01	4.39	61.9182	179	1.25	12.78	20
7	480	0.77	5.08	58.5253	187	1.15	7.52	20
8	360	1.01	3.8	61.2903	192	1.3	13.54	19
9	470	0.74	4.89	65.8143	189	1.29	13.14	20
10	415	0.94	4.26	61.1191	191	1.27	13.1	20
11	460	0.23	5.08	60.9844	178	1.4	14.2	18
12	390	1.35	4.24	52.802	182	1.35	10.34	20
Male elders
1	218.333	0.6	2.9	28.4872	155	1.19	3.67	20
2	210	0.22	2.5	32.175	174	1.37	8.17	20
3	190	0.51	2.59	29.3651	159	1.24	10.02	20
4	291.667	0.58	3.57	37.698	191	1.17	12.16	20
5	188.333	0.91	2.46	30.0733	162	1.33	10.18	20
6	228.333	0.41	2.78	26.5521	102	1.28	8.68	18
7	150	0.55	2.03	26.5707	145	1.18	4.53	20
8	140	0.42	1.93	24.3687	161	1.33	7.35	20
9	170	0.94	2.44	23.439	156	1.22	3.6	18
10	218.333	0.87	2.7	27.4112	158	1.26	11.2	20
Male chronic heart failure patients
1	49.1667	0.76	1.26	11.6451	101	0.92	2.26	20
2	75.8333	0.24	0.88	8.59375	131	0.99	2.66	20
3	127.5	0.6	1.76	18.4293	136	1.09	6.37	20
4	115.833	0.37	1.6	17.9372	130	1.1	3.12	19
5	60.8333	0.5	0.95	10.7588	150	1.17	5.55	17
6	116.667	0.61	1.65	22.0294	155	1.17	5.43	17
7	73.3333	0.43	1.2	13.9211	120	1.02	2.09	20
8	122.5	0.47	1.78	24.3836	149	1.26	4.41	19
9	70	0.3	0.85	9.96483	133	1.13	2.32	19
10	145	0.72	1.78	23.6074	124	1.32	9.88	20

## Sheet: Rest
	VO2 (l/min)	VO2 (ml/min/kg)	HR (1/min)	SV (1/min)	BP-sys (mmHg)	BP-dia (mmHg)	CO (l/min)	MAP (mmHg)	CPO (W)	SmO2 (%)	avDO2 (ml/100ml)
Male children
1	0.3	6.10998	86	57.1	110	60	4.9106	76.5	0.832951	70.1008	6.10923
2	0.46	10.9524	83	58.2	110	60	4.8306	76.5	0.819381	78.8151	9.52263
3	0.22	5.71429	91	44.6	115	50	4.0586	71.45	0.642987	73.0672	5.42059
4	0.56	13.7592	86	54.2	110	65	4.6612	79.85	0.82527	62.3445	12.0141
5	0.37	9.18114	87	47.9	105	70	4.1673	81.55	0.753533	81.395	8.87865
6	0.2	5.71429	103	38.8	110	70	3.9964	83.2	0.737252	71.2269	5.0045
7	0.18	4.01786	94	38.7	105	65	3.6378	78.2	0.630767	84.8319	4.94805
8	0.34	7.45614	88	44.2	110	75	3.8896	86.55	0.746441	87.0756	8.74126
9	0.22	5.2506	82	52.8	110	75	4.3296	86.55	0.83088	82.7769	5.0813
10	0.36	10.084	88	34.6	105	65	3.0448	78.2	0.527945	86.9076	11.8234
11	0.41	7.69231	103	44	110	75	4.532	86.55	0.869722	88.2727	9.04678
12	0.51	12.9114	85	49.1	105	65	4.1735	78.2	0.723653	64.7227	12.22
13	0.4	11.0803	91	39.7	105	70	3.6127	81.55	0.65325	87.2353	11.0721
14	0.59	11.5914	119	35.2	140	75	4.1888	96.45	0.895809	91.562	14.0852
15	0.52	13.0653	94	42.9	110	70	4.0326	83.2	0.74393	83.4622	12.8949
Male recreationally active adults
1	0.56	6.83761	80	88.2	140	75	7.056	96.45	1.50898	81.8017	7.93651
2	0.71	10	78	75.2	110	70	5.8656	83.2	1.08208	69.3025	12.1045
3	0.48	5.78313	82	90.3	125	75	7.4046	91.5	1.50226	88.1429	6.48246
4	1.33	16.3592	72	95.9	125	75	6.9048	91.5	1.40086	60.2689	19.262
5	1.24	14.8148	98	78.5	125	75	7.693	91.5	1.56077	71.4706	16.1185
6	0.69	9.2246	89	93.1	125	65	8.2859	84.8	1.55797	81.1597	8.3274
7	0.29	3.70844	81	94.5	115	60	7.6545	78.15	1.32638	78.6975	3.78862
8	0.82	11.1111	80	85.3	115	70	6.824	84.85	1.28385	58.7479	12.0164
9	0.79	13.1667	83	74	100	65	6.142	76.55	1.04251	65.916	12.8623
10	0.79	10.3539	92	98.6	120	55	9.0712	76.45	1.53768	68.1681	8.70888
11	0.78	10.7143	65	111.8	110	65	7.267	79.85	1.28663	64.6033	10.7335
12	0.91	12.5344	62	98.8	110	60	6.1256	76.5	1.03904	68.1597	14.8557
13	0.86	11.8457	75	86.2	130	70	6.465	89.8	1.28727	67.1261	13.3024
14	0.48	5.86081	114	107.3	120	60	12.2322	79.8	2.16437	78.876	3.92407
15	0.74	9.73684	91	84.9	130	60	7.7259	83.1	1.42355	75.1513	9.57817
Female recreationally active adults
1	0.42	5.4902	89	74.9	120	80	6.6661	93.2	1.37756	80.7851	6.30054
2	0.49	8.65724	82	63.6	110	60	5.2152	76.5	0.884618	65.4286	9.39561
3	0.55	7.7574	80	97.6	120	60	7.808	79.8	1.38155	88.6891	7.04406
4	0.27	5.12334	94	59.4	110	60	5.5836	76.5	0.947107	86.3361	4.83559
5	0.58	9.49264	62	87.4	100	60	5.4188	73.2	0.879504	88.4118	10.7035
6	0.63	10.311	77	68.7	105	60	5.2899	74.85	0.877936	82.7983	11.9095
7	0.4	7.1048	88	68.7	110	60	6.0456	76.5	1.02547	83.4202	6.61638
8	0.52	7.69231	86	90.7	110	70	7.8002	83.2	1.43897	78.1261	6.6665
9	0.47	9.07336	90	64.4	100	50	5.796	66.5	0.854621	62.6891	8.10904
10	0.57	8.08511	71	102	115	60	7.242	78.15	1.25491	90	7.87075
11	0.85	13.3438	78	86.7	110	60	6.7626	76.5	1.14709	86.9496	12.5691
12	0.48	7.28376	112	58.3	130	70	6.5296	89.8	1.30013	65.1488	7.35114
13	0.31	5.59567	87	63.2	110	75	5.4984	86.55	1.05518	85.042	5.638
14	0.26	4.26929	81	76	105	70	6.156	81.55	1.11313	85.084	4.22352
Male highly trained endurance athletes
1	0.92	14.9351	61	82.6	115	55	5.0386	74.8	0.83567	50.8739	18.259
2	1.02	13.7838	81	93.7	120	75	7.5897	89.85	1.51205	66.0826	13.4393
3	0.99	13.1649	62	98.4	100	60	6.1008	73.2	0.990196	66.9076	16.2274
4	0.78	11.8902	80	82.6	125	70	6.608	88.15	1.29156	56.8403	11.8039
5	0.94	11.7353	80	87	115	65	6.96	81.5	1.25774	81.1345	13.5057
6	1.01	14.2454	70	101	130	75	7.07	93.15	1.46025	73.7603	14.2857
7	0.77	8.87097	55	109	120	60	5.995	79.8	1.06076	59.1429	12.844
8	1.01	16.2903	98	58.8	125	70	5.7624	88.15	1.12629	63.2437	17.5274
9	0.74	9.95962	68	86.8	120	75	5.9024	89.85	1.1759	66.9748	12.5373
10	0.94	13.4864	77	84.5	130	70	6.5065	89.8	1.29553	65.4038	14.4471
11	0.23	2.7611	75	86.5	130	70	6.4875	89.8	1.29175	52.6338	3.54528
12	1.35	16.812	72	92.5	100	70	6.66	79.9	1.1799	57.0889	20.2703
Male elders
1	0.6	5.89391	70	80.8	100	70	5.656	79.9	1.00203	50.3613	10.6082
2	0.22	2.8314	100	64	100	70	6.4	79.9	1.13384	54.3277	3.4375
3	0.51	5.78231	71	63.2	120	85	4.4872	96.55	0.960619	57.1405	11.3657
4	0.58	6.1246	87	70.1	120	80	6.0987	93.2	1.26031	51.605	9.51022
5	0.91	11.1247	75	72.6	125	80	5.445	94.85	1.14514	45.9916	16.7126
6	0.41	3.91595	57	89.3	130	90	5.0901	103.2	1.16474	43.5714	8.05485
7	0.55	7.19895	68	73.3	135	80	4.9844	98.15	1.08474	49.1008	11.0344
8	0.42	5.30303	85	55	130	85	4.675	99.85	1.03503	43.1261	8.98396
9	0.94	9.02978	97	53.8	125	85	5.2186	98.2	1.13629	55.8151	18.0125
10	0.87	8.83249	95	74.5	140	70	7.0775	93.1	1.46101	73.1236	12.2925
Male chronic heart failure patients
1	0.76	7.02403	82	61.5	100	70	5.043	79.9	0.893427	44.0248	15.0704
2	0.24	2.34375	66	80.7	115	70	5.3262	84.85	1.00206	40.3193	4.50603
3	0.6	6.28272	66	73	145	90	4.818	108.15	1.15536	45.7563	12.4533
4	0.37	4.14798	80	52.9	135	75	4.232	94.8	0.889565	49.1711	8.74291
5	0.5	5.66251	70	86.8	110	80	6.076	89.9	1.21116	44.3697	8.2291
6	0.61	8.14419	96	37.1	140	100	3.5616	113.2	0.893954	39.2605	17.1271
7	0.43	4.9884	92	51.3	160	100	4.7196	119.8	1.25368	60.5966	9.11094
8	0.47	6.43836	87	59.3	140	85	5.1591	103.15	1.17996	48.0924	9.11012
9	0.3	3.517	70	60	100	70	4.2	79.9	0.74408	32.5042	7.14286
10	0.72	9.54907	76	45.5	150	80	3.458	103.1	0.79051	51.0084	20.8213

## Sheet: 80% oxygen uptake
	VO2 (l/min)	VO2 (ml/min/kg)	HR (1/min)	SV (1/min)	BP-sys (mmHg)	BP-dia (mmHg)	CO (l/min)	MAP (mmHg)	CPO (W)	SmO2 (%)	avDO2 (ml/100ml)
Male children
1	1.36267	27.7529	151.8	74.2	122.1	65	11.3	83.8	2.1	36.6996	12.1006
2	1.63867	39.0159	181.3	57	162.8	55	10.3	90.6	2.1	3.33451	15.8738
3	1.4	36.3636	173.6	59.5	155	55	10.3	88	2	9.62097	13.5587
4	1.46	35.8722	186.1	50.4	140	70	9.4	93.1	1.9	25.7534	15.5577
5	1.31467	32.622	146.2	85.3	156.5	90	12.5	111.9	3.1	49.0653	10.5564
6	0.969333	27.6952	171.1	53.4	133.9	71.1	9.1	91.8	1.9	15.298	10.6291
7	1.19333	26.6369	152.8	62.3	130	75	9.5	93.2	2	47.8598	12.543
8	1.352	29.6491	171.6	45.9	150	80	7.9	103.1	1.8	73.048	17.172
9	1.3456	32.1146	175	60.3	170.7	70	10.5	103.2	2.4	0.901998	12.7569
10	1.06133	29.7292	174.7	51.9	140	78.3	9.1	98.7	2	69.1444	11.7168
11	1.596	29.9437	175	52.4	140	89.2	9.2	105.9	2.2	84.1042	17.3885
12	1.3	32.9114	167.9	82.9	122	70	13.9	87.2	2.7	6.95593	9.35259
13	1.384	38.338	167.9	62.8	130	77.9	10.5	95.1	2.2	32.5603	13.1632
14	1.284	25.2259	170.7	45.9	159.5	70	7.8	99.5	1.7	87.5611	16.3924
15	1.25067	31.4238	186.9	40.7	140	75	7.6	96.5	1.6	29.0706	16.4294
Male recreationally active adults
1	2.90133	35.4253	179.82	112.352	205	70	20.195	114.55	5.12936	28.9391	14.3666
2	2.74667	38.6854	163.429	116.518	176.012	65	19.0081	101.634	4.28255	20.5595	14.45
3	2.6336	31.7301	161.809	122.285	200	70	19.7828	112.9	4.95228	24.7274	13.3126
4	2.6512	32.6101	148.01	119.775	197.789	70	17.7239	112.17	4.40908	24.9485	14.9584
5	3.496	41.7682	172.12	102.982	210	75	17.7164	119.55	4.69623	6.68684	19.7331
6	2.95467	39.5009	166.79	100.658	190.79	70.7899	16.7894	110.39	4.11048	28.2081	17.5984
7	3.488	44.6036	183.4	94.51	189	65	17.3315	105.92	4.0704	38.0292	20.1253
8	3.25733	44.1373	181.584	105.461	180	65	19.15	102.95	4.37137	23.0313	17.0096
9	2.472	41.2	158.116	115.137	158.822	73.8222	18.1961	101.872	4.11012	18.2861	13.5853
10	3.118	40.865	162.756	96.0892	171.756	55	15.6385	93.5296	3.24346	20.4596	19.938
11	2.7072	37.1868	158.463	138.675	177.693	65	21.9421	102.189	4.97034	19.512	12.3379
12	3.2032	44.1212	164.936	111.912	167.097	60	18.4454	95.3421	3.89896	41.9264	17.3658
13	3.06133	42.1671	161.545	101.418	173.466	76.5344	16.3741	108.522	3.94008	12.7465	18.6962
14	2.992	36.5324	157.205	101.979	200	57.9806	16.031	104.847	3.72589	34.4947	18.6638
15	2.364	31.1053	166.018	107.775	190.013	60	17.8924	102.904	4.08248	29.1106	13.2123
Female recreationally active adults
1	2.1328	27.8797	183.763	72.3017	165	80	13.2866	108.05	3.18318	33.9167	16.0523
2	1.4832	26.2049	170.302	83.4302	148.585	68.5846	14.209	94.9846	2.9939	6.30047	10.4384
3	2.028	28.6037	155.018	114.298	160	60	17.7178	93	3.65356	58.3297	11.4461
4	1.71733	32.587	174.582	62.6791	153.954	75	10.9428	101.055	2.45244	14.9357	15.6937
5	2.06	33.7152	162.524	95.4738	153.155	60	15.5244	90.7411	3.12496	25.7316	13.2694
6	2.12533	34.7845	168.533	77.8293	29.4	55.5333	13.1125	46.9093	1.35191	21.4982	16.2085
7	1.69067	30.0296	158.013	70.6664	141.883	70	11.156	93.7214	2.31806	62.835	15.1547
8	1.98	29.2899	178.851	105.084	169.425	65	18.7927	99.4603	4.1447	19.549	10.536
9	1.9376	37.4054	165.93	67.5697	145.581	55	11.2088	84.8919	2.1098	35.1393	17.2864
10	2.3808	33.7702	157.609	128.167	184.609	60	20.1987	101.121	4.52882	59.8341	11.7869
11	2.024	31.7739	150.051	103.855	190.787	65	15.5663	106.51	3.67481	74.2903	13.0024
12	1.89333	28.7304	168.926	74.1889	165.926	80	12.532	108.356	3.01103	52.7198	15.108
13	1.56533	28.2551	161.206	60.7503	150	75	9.78639	99.75	2.16451	30.5694	15.995
14	1.7552	28.821	165.154	77.2754	175	77.4232	12.7583	109.624	3.10019	55.2975	13.7573
Male highly trained endurance athletes
1	2.764	44.8701	160.141	97.7588	173.571	60	15.632	97.4783	3.37807	4.57173	17.6817
2	3.4128	46.1189	168.044	134.836	180.949	64.5255	22.6369	102.945	5.16712	22.8463	15.0763
3	3.352	44.5745	149.835	137.16	160	61.6647	20.5183	94.1154	4.28999	27.891	16.3366
4	3.28533	50.0813	172.447	89.3812	177.412	55	15.4045	95.3961	3.25727	18.4302	21.3271
5	3.632	45.3433	167.22	137.01	190	60	22.9034	102.9	5.22563	48.1693	15.8579
6	3.46	48.8011	160.415	111.105	155	60	17.786	91.35	3.60256	26.9179	19.4535
7	4.03333	46.467	166.645	135.882	180	75	22.653	109.65	5.50754	21.2867	17.8049
8	2.97067	47.914	170.493	88.6581	180	50	15.112	92.9	3.11288	19.1011	19.6576
9	3.9	52.4899	170.615	119.383	194.011	60	20.3704	104.224	4.70812	25.9221	19.1454
10	3.3984	48.7575	161.955	152.622	180	68.7779	24.7121	105.481	5.77897	37.1911	13.752
11	3.83333	46.0184	163.462	151.407	185.462	80	24.7461	114.803	6.299	15.6155	15.4906
12	3.33467	41.5276	161.115	148.824	180	70	23.9768	106.3	5.65129	22.832	13.9079
Male elders
1	2.2896	22.4912	127.178	101.04	192.723	85	12.8465	120.548	3.4337	31.0222	17.8228
2	1.94	24.9678	157.645	90.8526	189.408	75	14.3226	112.755	3.58092	30.6629	13.5451
3	2.03467	23.0688	138.476	80.4535	202.378	100	11.1393	133.785	3.30375	24.9466	18.2657
4	2.81333	29.7078	156.315	107.355	186.644	85	16.7899	118.542	4.41473	30.3304	16.7561
5	1.92	23.4719	142.344	113.625	185	80	16.1785	114.65	4.11278	26.7531	11.8676
6	2.1936	20.9513	95.7979	208.781	163.497	85	19.9994	110.904	4.91853	25.4346	10.9683
7	1.568	20.5236	121.766	84.4978	190	85	10.2879	119.65	2.72936	38.018	15.2413
8	1.51067	19.0741	141.033	119.343	190	95	16.8307	126.35	4.7152	24.1139	8.97567
9	1.904	18.2901	135.911	89.3126	180	100	12.139	126.4	3.40215	42.647	15.685
10	2.1408	21.734	138.581	87.4087	192.906	80	12.1141	117.259	3.15019	30.9708	17.6719
Male chronic heart failure patients
1	0.9456	8.73937	95.1652	180.126	114.449	74.7246	17.1441	87.8337	3.33733	37.9734	5.5156
2	0.690667	6.74479	122.08	111.143	180	85	13.568	116.35	3.5003	37.6051	5.09042
3	1.34667	14.1012	110.714	106.243	205	100	11.7645	134.65	3.51239	54.5119	11.4469
4	1.264	14.1704	118.562	116.076	160	80	13.7494	106.4	3.24377	32.8975	9.1931
5	0.74	8.38052	128	107.031	138.462	88.4615	13.6999	104.962	3.18837	24.7897	5.40148
6	1.28933	17.2141	133.32	83.144	160.2	85	11.0859	109.816	2.69951	20.6283	11.6304
7	0.9	10.4408	111.279	100.209	170	100.698	11.1516	123.567	3.05569	73.3625	8.07062
8	1.36533	18.7032	135.481	101.718	155	100	13.7793	118.15	3.60981	36.6548	9.90857
9	0.665333	7.79992	113.6	142.32	119	80	16.165	92.87	3.32833	34.615	4.1159
10	1.412	18.7268	104.589	133.567	192.947	82.9474	13.9668	119.247	3.68989	28.811	10.1097

## Sheet: 100% oxygen uptake
	VO2 (l/min)	VO2 (ml/min/kg)	HR (1/min)	SV (1/min)	BP-sys (mmHg)	BP-dia (mmHg)	CO (l/min)	MAP (mmHg)	CPO (W)	SmO2 (%)	avDO2 (ml/100ml)
Male children
1	1.70333	34.6911	180	70.9	135	70	12.762	91.45	2.58777	16.6	13.3469
2	2.04833	48.7698	193	48.4	180	55	9.3412	96.25	1.99355	1.17544	21.9279
3	1.75	45.4545	187	51.4	165	60	9.6118	94.65	2.0172	4.87288	18.2068
4	1.825	44.8403	196	53.4	140	70	10.4664	93.1	2.16058	8.67797	17.4367
5	1.64333	40.7775	173	66.5	160	90	11.5045	113.1	2.88505	44.2583	14.2843
6	1.21167	34.619	183	74.5	140	70	13.6335	93.1	2.81437	7.225	8.88742
7	1.49167	33.2961	173	57.6	140	70	9.9648	93.1	2.05704	27.45	14.9694
8	1.69	37.0614	207	52.2	160	80	10.8054	106.4	2.54921	67.1458	15.6403
9	1.682	40.1432	187	60.7	175	70	11.3509	104.65	2.63386	0	14.8182
10	1.32667	37.1615	196	50	140	75	9.8	96.45	2.09581	47.3214	13.5374
11	1.995	37.4296	196	66.3	140	85	12.9948	103.15	2.97209	68.9167	15.3523
12	1.625	41.1392	178	63.9	125	70	11.3742	88.15	2.22314	2.99145	14.2867
13	1.73	47.9224	184	50	140	70	9.2	93.1	1.89916	18.1583	18.8043
14	1.605	31.5324	189	54.1	160	70	10.2249	99.7	2.26036	64.4083	15.697
15	1.56333	39.2797	192	37.5	140	75	7.2	96.45	1.53978	20.042	21.713
Male recreationally active adults
1	3.62667	44.2816	192	113.2	205	70	21.7344	114.55	5.52034	20.225	16.6863
2	3.43333	48.3568	189	102.8	195	65	19.4292	107.9	4.64836	3.85	17.671
3	3.292	39.6627	182	123.5	210	70	22.477	116.2	5.79119	16.9917	14.6461
4	3.314	40.7626	172	116.5	215	80	20.038	124.55	5.53378	6.82727	16.5386
5	4.37	52.2103	189	104.9	220	75	19.8261	122.85	5.40052	3.87826	22.0417
6	3.69333	49.3761	186	93.3	195	70	17.3538	111.25	4.28073	11.3814	21.2826
7	4.36	55.7545	198	90.3	200	65	17.8794	109.55	4.34299	15.4915	24.3856
8	4.07167	55.1716	200	106	190	65	21.2	106.25	4.99446	9.94595	19.206
9	3.09	51.5	186	88.6	180	75	16.4796	109.65	4.00663	7.66505	18.7505
10	3.8975	51.0813	186	86.8	185	55	16.1448	97.9	3.5046	11.8174	24.1409
11	3.384	46.4835	184	116.7	190	65	21.4728	106.25	5.05873	15.2404	15.7595
12	4.004	55.1515	190	102.4	180	60	19.456	99.6	4.29671	22.75	20.5798
13	3.82667	52.7089	178	94.4	180	75	16.8032	109.65	4.0853	8.20354	22.7734
14	3.74	45.6654	180	119.2	210	60	21.456	109.5	5.20938	17.2521	17.431
15	2.955	38.8816	184	91.7	200	60	16.8728	106.2	3.97315	19.75	17.5134
Female recreationally active adults
1	2.666	34.8497	195	71.9	185	75	14.0205	111.3	3.46005	24.675	19.015
2	1.854	32.7562	191	73.5	170	60	14.0385	96.3	2.99758	3.81739	13.2065
3	2.535	35.7546	172	103.4	170	60	17.7848	96.3	3.79751	41.125	14.2537
4	2.14667	40.7337	186	54.5	165	75	10.137	104.7	2.35331	7.83333	21.1765
5	2.575	42.144	178	81	160	60	14.418	93	2.97311	18.5083	17.8596
6	2.65667	43.4806	187	74	165	60	13.838	94.65	2.90414	17.2667	19.1983
7	2.11333	37.537	177	59.7	160	70	10.5669	99.7	2.33596	40.425	19.9996
8	2.475	36.6124	200	93.4	175	65	18.68	101.3	4.19575	8.975	13.2495
9	2.422	46.7568	186	61.1	160	55	11.3646	89.65	2.25906	31.8583	21.3118
10	2.976	42.2128	177	113.1	195	60	20.0187	104.55	4.6407	37.4833	14.8661
11	2.53	39.7174	175	97.8	195	65	17.115	107.9	4.0947	55.1083	14.7824
12	2.36667	35.913	186	71.7	185	75	13.3362	111.3	3.29117	37.8667	17.7462
13	1.95667	35.3189	178	50.3	155	70	8.9534	98.05	1.94652	24.5417	21.8539
14	2.194	36.0263	189	65.9	185	75	12.4551	111.3	3.07373	23.3167	17.6153
Male highly trained endurance athletes
1	3.455	56.0877	184	95.9	180	55	17.6456	96.25	3.76583	9	19.58
2	4.266	57.6486	194	107.7	200	65	20.8938	109.55	5.0752	8.73333	20.4175
3	4.19	55.7181	177	122.9	180	70	21.7533	106.3	5.12722	20.8936	19.2614
4	4.10667	62.6016	189	84.7	180	55	16.0083	96.25	3.41641	8.56522	25.6534
5	4.54	56.6792	193	109	195	60	21.037	104.55	4.87676	20.7417	21.581
6	4.325	61.0014	179	117.8	160	60	21.0862	93	4.34815	14.8667	20.511
7	5.04167	58.0837	187	138.2	195	70	25.8434	111.25	6.3749	11.5333	19.5085
8	3.71333	59.8925	192	85.9	190	50	16.4928	96.2	3.51798	12.6778	22.5149
9	4.875	65.6124	189	132.3	210	60	25.0047	109.5	6.07099	11.05	19.4963
10	4.248	60.9469	191	157.4	180	65	30.0634	102.95	6.86259	25.5376	14.1301
11	4.79167	57.523	178	143.2	200	80	25.4896	119.6	6.75955	22.6	18.7985
12	4.16833	51.9095	182	153.5	180	70	27.937	106.3	6.58471	14.7798	14.9205
Male elders
1	2.862	28.1139	155	105.5	210	80	16.3525	122.9	4.45615	18.5833	17.5019
2	2.425	31.2098	174	88.2	195	75	15.3468	114.6	3.89965	30.1933	15.8013
3	2.54333	28.836	161	70.7	210	100	11.3827	136.3	3.44005	21.1224	22.3438
4	3.51667	37.1348	191	87.4	195	85	16.6934	121.3	4.48982	19.0833	21.0662
5	2.4	29.3399	162	114.8	190	80	18.5976	116.3	4.79579	21.025	12.9049
6	2.742	26.1891	99	158.3	170	85	15.6717	113.05	3.92835	21.5	17.4965
7	1.96	25.6545	145	84.3	205	85	12.2235	124.6	3.37705	34.05	16.0347
8	1.88833	23.8426	161	108	190	90	17.388	123	4.74218	20.8333	10.86
9	2.38	22.8626	156	83.1	190	100	12.9636	129.7	3.72811	37.825	18.3591
10	2.676	27.1675	158	82.5	210	80	13.035	122.9	3.55211	18.1667	20.5293
Male chronic heart failure patients
1	1.182	10.9242	104	178.1	100	75	18.5224	83.25	3.41905	32.5042	6.38146
2	0.863333	8.43099	131	113.4	180	85	14.8554	116.35	3.83243	34.1583	5.81158
3	1.68333	17.6265	136	117	220	90	15.912	132.9	4.68892	56.95	10.579
4	1.58	17.713	130	111.8	175	80	14.534	111.35	3.58838	31.35	10.8711
5	0.925	10.4757	150	130.4	155	90	19.56	111.45	4.83362	19.4917	4.72904
6	1.61167	21.5176	155	73.1	165	85	11.3305	111.4	2.79871	19.35	14.2241
7	1.125	13.051	119	95.2	170	100	11.3288	123.1	3.09218	73.35	9.93044
8	1.70667	23.379	149	105.1	165	95	15.6599	118.1	4.10074	32.4333	10.8983
9	0.831667	9.7499	133	112.1	130	85	14.9093	99.85	3.30087	30.6083	5.57817
10	1.765	23.4085	124	115.1	210	80	14.2724	122.9	3.88931	25.125	12.3665
